# Supplementary material for: Genetic Variation in ABCC4 and CFTR and Acute Pancreatitis during Treatment of Pediatric Acute Lymphoblastic Leukemia
Source: J Clin Med. 2021 Oct 20;10(21):4815. doi: 10.3390/jcm10214815 (PMC8584334; doi:10.3390/jcm10214815)
Supplement: Supplementary file 1 [file jcm-10-04815-s001.zip]

Archive with 1 entries (1 files):
- jcm-1332118-supplementary.pdf
